# Supplementary material for: Diallyl Trisulfide Causes Male Infertility with Oligoasthenoteratospermia in Sitotroga cerealella through the Ubiquitin–Proteasome Pathway
Source: Cells. 2023 Oct 23;12(20):2507. doi: 10.3390/cells12202507 (PMC10605923; doi:10.3390/cells12202507)
Supplement: Supplementary file 1 [file cells-12-02507-s001.zip]

Archive with 9 entries (8 files):
- supplementary files/
- supplementary files/file S3 WB quantification.xls
- __MACOSX/supplementary files/._file S3 WB quantification.xls
- supplementary files/.DS_Store
- __MACOSX/supplementary files/._.DS_Store
- supplementary files/File S1 (Primers set).xlsx
- __MACOSX/supplementary files/._File S1 (Primers set).xlsx
- supplementary files/File S2 (DEGs).xlsx
- __MACOSX/supplementary files/._File S2 (DEGs).xlsx
