# Supplementary material for: Diallyl Trisulfide Causes Male Infertility with Oligoasthenoteratospermia in Sitotroga cerealella through the Ubiquitin–Proteasome Pathway
Source: Cells. 2023 Oct 23;12(20):2507. doi: 10.3390/cells12202507 (PMC10605923; doi:10.3390/cells12202507)
Supplement: Supplementary file 1 [file cells-12-02507-s001.zip › supplementary files/file S3 WB quantification.xls]

## Sheet: WB quantification
psmd11
psmc1
gapdh
	ck1	dt1
psmd11	3015.1	85.99
psmc1	4260.4	177.29
gapdh	6613.9	6350.9
psmd11/gapdh	0.455873	0.0135398
psmc1gapdh	0.644159	0.0279157
psmd11
psmc1
gapdh
	ck2	dt2
psmd11	4132.9	73.345
psmc1	4426.1	1268
gapdh	6204.9	5336.1
psmd11/gapdh	0.66607	0.0137451
psmc1gapdh	0.713323	0.237627
