# Supplementary material for: Diallyl Trisulfide Causes Male Infertility with Oligoasthenoteratospermia in Sitotroga cerealella through the Ubiquitin–Proteasome Pathway
Source: Cells. 2023 Oct 23;12(20):2507. doi: 10.3390/cells12202507 (PMC10605923; doi:10.3390/cells12202507)
Supplement: Supplementary file 1 [file cells-12-02507-s001.zip › supplementary files/File S1 (Primers set).xlsx]

## Sheet: Sheet1
Gene Name	Sequence (5'-3')
Rpn1-F	ATCTCGTCGATGAGTTCTGG
Rpn1-R	AGTGGTAGTACACCTTGCTCG
Rpn2-F	GAGCTCAATATGCTCGTGG
Rpn2-R	CCTTAGAAACTTCAGTGGC
Rpn3-F	ATGCATGTCTCAGTGCAAGCC
Rpn3-R	CTGTGGTAATTCTAGAGC
Rpn4-F	GCTCAGCAAGATGCAGTGAATT
Rpn4-R	TCGCTGGTTAACGTGGCCAATA
Rpn5-F	AGAACTGCTGTCCCGACTTG
Rpn5-R	AGAAGTCCTCCCAAGGGGTT
Rpn6-R	CATGGCTCTTGCAGACATCAA
Rpn6-F	TAGTACGGAGCCATATTGCC
Rpn7-F	CAATGCCTAGTCAAGAGGTAG
Rpn7-R	TCCGACAACACGCTTCTGGTT
Rpn8-F	GAGTAACCACACTCCTGCGAAT
Rpn8-R	ACTGAGACATGAATCTCTCGAAT
Rpn9-F	TAGAGACCGTGTCCTACGGTT
Rpn9-R	TGGTCGTCTACCAACGGCTCAT
Rpn10-F	CCCGTCGACCCTTTAGATGA
Rpn10-R	CCACGTTGAGTCCTCTGGTT
Rpn11-F	GTCTCGTCGACTAACAGAGA
Rpn11-R	ACTTCTCGCCGAGGTTGAGGA
Rpn12-F	CCACCTGTGATGAGAAGATTC
Rpn12-R	GGCAGTTGATGTCATATCAGC
Rpn13-F	GGCTAAGCTAGAAGAGCTTTAC
Rpn13-R	AGTTGTTGTACAGCTGGATTAG
Rpn14-F	ATGGTATCCAGCATGGCTCCTA
Rpn14-R	CCTGAACAGCTAGCTATTAAG
Rpt1-F	CGATATCGCGTTACTGAAGTC
Rpt1-R	GTATCTGACTCCTTTATGCCAG
Rpt2-F	TTGACGTCATCTGCCAGGGTCA
Rpt2-R	AACCGCATAGAGACGCTAGAC
Rpt3-F	GACTCACTATTACTGGACCAC
Rpt3-R	GCGCTGCTCATCCTTAATGT
Rpt4-F	CCAGATTGTTGGTGAAGTGCT
Rpt4-R	TTGTCCAGCTGACGACGGCAA
Rpt5-F	TTGACCTTGACTCGCAGC
Rpt5-R	AGGTCACCAGGCTTCAACTT
Rpt6-F	CCGGCCGTACTACATTACTAAG
Rpt6-R	GCACCTTAGCATTGAGCTCATTC
β1-F	CACACAGCATCGCTTCGAGC
β1-R	CGCGCGTGTATATCGAGTAC
β2-F	GCCGAGTATATTGCTAAGAAT
β2-R	CTGCTTCTAAGGTACTCAGC
β5-F	CACCCTGATACCGGAAACCC
β5-R	CGAGACCTTGGCACAGTTCA
