# Supplementary material for: Diallyl Trisulfide Causes Male Infertility with Oligoasthenoteratospermia in Sitotroga cerealella through the Ubiquitin–Proteasome Pathway
Source: Cells. 2023 Oct 23;12(20):2507. doi: 10.3390/cells12202507 (PMC10605923; doi:10.3390/cells12202507)
Supplement: Supplementary file 1 [file cells-12-02507-s001.zip › supplementary files/File S2 (DEGs).xlsx]

## Sheet: DEG-result
Data S1. List of differentially expressed genes (DEGs) in
Gene_id	T1	T2	T3	CK1	CK2	CK3	logCPM	F	FDR	logFC	PValue	Regulation
TRINITY_DN26707_c0_g1	0.723652	0.12008	0.203881	253.246	253.615	393.364	8.77453	211.862	0.00128252	-9.68035	1.04e-06	down
TRINITY_DN24424_c0_g1	0	0.0569635	0.0290152	24.1923	23.7929	17.4092	5.48924	412.497	9.76e-05	-9.38242	3.09e-08	down
TRINITY_DN20832_c0_g1	2.10685	2.09761	1.06845	1198.82	1365.68	853.79	9.1567	565.544	4.85e-05	-9.28747	8.77e-09	down
TRINITY_DN12581_c0_g1	0.904183	0.95023	1.06483	81.3915	4.64347	1776.04	9.57951	12.3834	0.32775	-9.26663	0.0169957	down
TRINITY_DN14040_c0_g1	1.29894	1.09207	0.834393	712.357	766.676	481.844	8.71213	737.189	3.35e-05	-9.18923	3.03e-09	down
TRINITY_DN22580_c0_g1	3.28849	1.91998	1.69515	1399.27	1866.04	842.438	9.28595	376.281	0.000109375	-9.16449	4.45e-08	down
TRINITY_DN23810_c0_g8	0.631155	0.331649	0.67572	252.735	342.341	298.737	5.71963	925.546	2.69e-05	-8.9437	1.22e-09	down
TRINITY_DN22580_c0_g2	0	0	0	8.93478	11.9248	9.5073	1.90953	237.644	0.00429195	-8.91763	4.08e-06	down
TRINITY_DN38143_c0_g1	0.270279	0.0473405	0.192909	98.0014	95.7272	65.8213	6.74097	396.17	0.000100264	-8.8902	3.63e-08	down
TRINITY_DN26886_c1_g2	1.29744	0.909011	1.62056	1184.65	334.895	372.317	7.34427	140.116	0.00856524	-8.87528	9.3e-06	down
TRINITY_DN19409_c0_g1	0	0	0.19533	34.3138	35.8307	33.4256	4.41174	280.655	0.000238183	-8.80157	1.51e-07	down
TRINITY_DN19521_c0_g1	0	0	0	16.1445	16.7924	0.426668	1.78685	10.6078	0.361687	-8.78157	0.0398059	down
TRINITY_DN9484_c0_g2	89.165	32.6071	66.9194	22034.2	23648.5	30554.3	13.1959	288.571	0.000219354	-8.6163	1.27e-07	down
TRINITY_DN20843_c0_g2	1.39663	2.44625	0	435.938	745.839	283.747	5.8714	134.73	0.00965477	-8.46054	1.09e-05	down
TRINITY_DN21561_c0_g1	0.722187	0	0.463908	62.2501	0.436332	357.699	5.76324	10.3501	0.337755	-8.35115	0.0236101	down
TRINITY_DN26886_c1_g3	0	0	0	5.62816	3.17804	2.94611	1.3375	105.799	0.0288239	-8.29579	4.43e-05	down
TRINITY_DN21771_c0_g2	0	0	0	22.5158	3.81546	4.16862	1.32204	20.3336	0.308033	-8.27554	0.00851408	down
TRINITY_DN26598_c0_g2	0	0	0	4.88154	5.47462	7.64285	1.2894	137.182	0.0152957	-8.24684	2.08e-05	down
TRINITY_DN11847_c0_g1	0.416493	0	0.445901	212.954	70.668	0.687322	4.67913	12.0865	0.327906	-8.19118	0.0177842	down
TRINITY_DN26306_c0_g1	3.18676	1.18202	2.80969	491.904	665.199	969.716	7.71957	301.222	0.000219354	-8.15006	1.23e-07	down
TRINITY_DN11437_c0_g1	1.25179	1.64443	2.34531	494.747	641.605	425.207	6.53566	625.23	4.33e-05	-8.14424	5.87e-09	down
TRINITY_DN23440_c3_g1	6.30273	1.98021	3.09272	1030.11	1127.72	1116.39	8.85438	312.506	0.000205609	-8.12295	9.3e-08	down
TRINITY_DN19888_c0_g1	0	0	0	4.30944	2.21513	10.1993	1.13695	38.1679	0.202734	-8.08132	0.00120429	down
TRINITY_DN24278_c0_g2	0.649344	0.170603	0.173798	224.632	0.490402	71.975	5.09984	11.6581	0.329165	-8.07878	0.0190153	down
TRINITY_DN21744_c1_g2	1.07028	0.817333	2.13996	389.856	439.97	254.525	7.79199	297.249	0.000219354	-8.00982	1.29e-07	down
TRINITY_DN26598_c0_g1	0	0	0	7.27598	17.0377	13.6206	0.956356	77.5249	0.058544	-7.87291	0.000108552	down
TRINITY_DN17461_c0_g1	0.159351	0	0.341205	2.96562	0.962769	117.986	3.85135	7.84104	0.360052	-7.72657	0.0380733	down
TRINITY_DN5787_c0_g1	0.625628	0.151728	0.721326	254.126	53.5005	0.370623	6.89835	10.312	0.338291	-7.61855	0.0237666	down
TRINITY_DN22791_c0_g1	0.130546	0.0685971	0.139764	37.7218	33.0611	0.0718117	4.35274	11.8635	0.329165	-7.5608	0.0184106	down
TRINITY_DN18367_c0_g1	0.122591	0	0	23.2953	7.9005	0	2.32424	10.0335	0.337398	-7.45304	0.023134	down
TRINITY_DN25250_c5_g6	0.280951	0	0	18.7131	21.501	31.5277	2.31667	157.998	0.001568	-7.45045	1.35e-06	down
TRINITY_DN11648_c0_g1	1.97651	2.07717	3.48529	911.518	158.637	298.803	7.77795	73.0411	0.062243	-7.44831	0.000118226	down
TRINITY_DN14446_c0_g1	0	0	0	6.54096	7.59201	0	0.557966	8.50441	0.364928	-7.40147	0.0421365	down
TRINITY_DN38957_c0_g1	0	0	0	3.20935	1.77656	0	0.441791	8.22966	0.365535	-7.26128	0.0428619	down
TRINITY_DN20772_c0_g1	0.330385	0.34721	0.353713	113.589	40.6987	0.363481	4.72447	11.5511	0.329744	-7.1298	0.0193414	down
TRINITY_DN20559_c0_g1	0	0	0	7.72467	7.37401	0	0.320195	8.92212	0.352595	-7.11383	0.034979	down
TRINITY_DN26459_c0_g2	0.420378	0.552233	0.787605	121.809	130.779	1.0406	5.49685	13.6633	0.320688	-7.09594	0.0141048	down
TRINITY_DN21857_c0_g1	0	0	0.092853	3.48302	6.37535	7.44255	1.98122	106.119	0.00595858	-7.0868	6.2e-06	down
TRINITY_DN17480_c0_g1	0	0	0	4.28387	4.75629	0	0.277032	8.96614	0.351608	-7.06085	0.0340148	down
TRINITY_DN27590_c0_g1	0.651221	0	0.929604	132.253	38.4712	39.8828	4.19889	57.3584	0.0955207	-6.94212	0.000241912	down
TRINITY_DN22172_c0_g1	0	0	0	4.23474	5.37781	2.51811	0.174024	46.9686	0.137692	-6.93862	0.000442119	down
TRINITY_DN20081_c1_g1	1.95933	1.02955	3.53982	368.601	434.549	1.34725	6.93728	10.8686	0.335475	-6.88164	0.0216195	down
TRINITY_DN27400_c0_g4	0.254314	0	0.272271	46.8313	20.2308	8.39371	2.5361	48.8483	0.0909724	-6.87636	0.000217663	down
TRINITY_DN12985_c0_g1	0	0	0	4.58067	0	1.71499	0.0980708	7.55811	0.366589	-6.84206	0.0435169	down
TRINITY_DN11959_c0_g1	0	0	0	2.14103	1.74251	0	0.061064	9.14006	0.343494	-6.78851	0.0295212	down
TRINITY_DN25514_c1_g3	0.316909	0.666097	0.848214	168.24	44.5169	0.522983	4.66749	10.4615	0.337398	-6.78326	0.0231614	down
TRINITY_DN26761_c1_g3	0	0	0	0.381021	4.80761	10.59	0.0295555	11.4163	0.327906	-6.77015	0.0178058	down
TRINITY_DN22749_c2_g2	0	0	0.134466	10.5801	8.85311	0	1.6565	11.0084	0.32775	-6.729	0.0172512	down
TRINITY_DN36651_c0_g1	0	0	0	2.78337	3.87131	0	-0.0169938	9.10532	0.342011	-6.68842	0.0285368	down
TRINITY_DN7856_c0_g1	0	0	0	5.18086	1.86414	3.49147	-0.0298555	32.1409	0.202734	-6.68039	0.00122424	down
TRINITY_DN19142_c0_g1	0	0.67272	0	63.5362	14.1808	0	2.82503	8.14632	0.351825	-6.66411	0.0348611	down
TRINITY_DN21210_c0_g1	11.4571	9.43176	106.919	4175.81	4908.38	3617.15	10.2791	27.0687	0.242296	-6.54847	0.00255314	down
TRINITY_DN10148_c0_g1	0	0	0	5.93292	0	4.99787	-0.141682	8.62109	0.34437	-6.53612	0.0302856	down
TRINITY_DN19879_c0_g1	0	0.200676	0	22.4446	1.92282	0	1.41108	7.01377	0.364687	-6.46124	0.0416598	down
TRINITY_DN19592_c0_g1	0	0	0.124091	5.67656	8.63686	0	1.36079	10.8977	0.325766	-6.40302	0.0164044	down
TRINITY_DN15440_c0_g1	0	0	0	3.73742	2.42666	0	-0.288614	8.71817	0.340821	-6.32306	0.0277583	down
TRINITY_DN23437_c1_g2	0.774684	0.697831	0.829384	123.144	68.3129	0.365266	5.03194	10.6275	0.33564	-6.31095	0.0225144	down
TRINITY_DN19805_c0_g1	0	0.152576	0.155433	17.0648	11.8417	0.159726	2.00605	12.5532	0.317238	-6.3073	0.0133218	down
TRINITY_DN23251_c0_g2	0	0	0	0	3.80692	3.60472	-0.366806	8.22	0.344525	-6.23144	0.0303984	down
TRINITY_DN22651_c1_g4	0.101405	0	0	3.17847	2.65491	5.02036	1.16144	78.3913	0.0147191	-6.19893	1.93e-05	down
TRINITY_DN21062_c1_g2	0.118217	0.124238	0.126565	16.6744	14.2849	0	2.37173	10.489	0.333074	-6.18739	0.0209631	down
TRINITY_DN28459_c2_g3	0	0	0	3.17561	0	4.16129	-0.441881	8.07948	0.344525	-6.12346	0.0303757	down
TRINITY_DN36651_c0_g1	0.0796755	0	0.511808	35.0412	8.90561	0.0876571	3.41396	8.20995	0.352638	-6.1222	0.0352726	down
TRINITY_DN18361_c0_g1	0.337984	0.118399	0.120616	30.4573	13.8404	0.123947	2.93943	10.523	0.33564	-6.11027	0.021893	down
TRINITY_DN21788_c0_g1	0.0838253	0.0880942	0.0897441	13.2193	6.92157	0.0922225	2.26335	11.9363	0.323217	-6.07167	0.0155322	down
TRINITY_DN21124_c0_g3	0	0	0.687271	18.5493	35.6467	0	1.77729	9.24822	0.339001	-6.05622	0.0251748	down
TRINITY_DN23032_c0_g2	0	0	0.130678	4.06499	4.05604	3.22289	0.990627	83.2575	0.0126382	-5.99077	1.54e-05	down
TRINITY_DN15717_c0_g1	0.258397	0	0	13.1613	9.88752	0	0.951019	11.0633	0.320688	-5.94861	0.0143686	down
TRINITY_DN29615_c2_g5	0	0.0794622	0.0809504	4.96215	6.16721	0	1.59888	10.4121	0.329165	-5.86356	0.0188293	down
TRINITY_DN15096_c0_g1	0	0	0	1.37768	1.55794	0.15474	-0.619083	11.0838	0.323217	-5.84557	0.0154342	down
TRINITY_DN18812_c0_g1	0.34665	0	0	13.9214	13.6136	0.381376	0.823315	14.7396	0.305394	-5.80126	0.0064919	down
TRINITY_DN20460_c0_g1	0.278864	0.195377	0.298555	34.1437	10.3899	0.3068	3.2278	10.6661	0.334958	-5.75464	0.0214748	down
TRINITY_DN17304_c0_g1	0.219185	0.230348	0.234662	24.475	16.7742	0.482284	1.94603	14.5153	0.309274	-5.73014	0.00895319	down
TRINITY_DN14539_c0_g1	0.430827	0	0.461247	36.7138	15.4009	0	2.27306	8.63117	0.34437	-5.70081	0.0302885	down
TRINITY_DN20081_c0_g1	0.649344	2.21784	9.03752	312.93	333.146	1.07159	6.23469	7.35114	0.364928	-5.69361	0.0423027	down
TRINITY_DN15428_c0_g1	0	0.18328	0.933561	28.8693	32.4885	0.191869	2.7908	9.34399	0.340821	-5.68205	0.0270761	down
TRINITY_DN19808_c0_g1	0.0911499	0	0	3.21415	3.39605	0	0.696288	10.996	0.320515	-5.65184	0.0137125	down
TRINITY_DN22589_c4_g1	0.669606	0.175927	0.716886	37.3854	46.0191	0.184171	3.27448	9.94738	0.33835	-5.63807	0.0245289	down
TRINITY_DN20230_c0_g1	0.703254	0.591254	0.301164	35.682	45.4635	0.309481	3.4835	10.6654	0.335475	-5.57833	0.0216108	down
TRINITY_DN3648_c0_g1	0.529755	0	0.189053	27.8475	9.95767	0.194274	2.11654	9.58381	0.33835	-5.53932	0.0240791	down
TRINITY_DN21124_c0_g2	0	1.2731	0.97271	56.87	51.5174	0.999573	2.82647	11.1258	0.329165	-5.51047	0.0190264	down
TRINITY_DN25629_c0_g1	0.607668	1.23413	1.01619	45.5987	47.1097	41.3749	4.93172	413.957	9.76e-05	-5.49346	3.05e-08	down
TRINITY_DN22500_c0_g1	0.630959	0.736768	0.750567	46.4208	52.9463	0.154259	4.75832	9.21801	0.342651	-5.49126	0.0289563	down
TRINITY_DN20797_c0_g1	0.172002	0	0	3.70649	7.27442	0	0.541541	10.1898	0.324831	-5.46758	0.0159095	down
TRINITY_DN23934_c0_g1	4.39766	2.55405	7.80566	301.925	364.986	2.16446	7.77201	8.85485	0.345053	-5.4408	0.0310329	down
TRINITY_DN26417_c0_g1	0.169841	0.17849	0.0606111	16.2479	2.28033	0.12457	2.70518	8.19223	0.351608	-5.39652	0.0341595	down
TRINITY_DN18128_c0_g1	0.155609	0	0	5.63956	2.82049	0	0.360562	10.0408	0.323217	-5.24415	0.0152771	down
TRINITY_DN21994_c0_g1	0.744457	0.34772	0.0885581	37.1892	9.82868	0.182007	3.47405	8.15188	0.352638	-5.23334	0.0351487	down
TRINITY_DN17492_c0_g1	0.101314	0.106474	0	4.56494	4.89696	0	1.02061	10.3936	0.326149	-5.22012	0.0164756	down
TRINITY_DN21332_c0_g1	5.01101	0.544779	27.1941	462.058	264.998	558.142	7.14563	15.2713	0.31428	-5.21737	0.0107613	down
TRINITY_DN22248_c0_g1	2.85547	3.81931	6.94793	253.76	265.885	1.14237	5.26046	8.47266	0.351538	-5.19615	0.0334524	down
TRINITY_DN24120_c0_g3	0	0	0.395895	7.00267	3.10302	6.23804	1.46539	40.6025	0.0917423	-5.19391	0.000224045	down
TRINITY_DN19812_c0_g1	0	0.206269	0.210133	8.45907	8.69623	0	0.940557	10.1391	0.32775	-5.11716	0.0172136	down
TRINITY_DN23717_c0_g1	0.356335	0.249655	0.572243	16.8117	24.1006	0.261354	3.75008	10.2115	0.337755	-5.05579	0.0234627	down
TRINITY_DN25762_c0_g1	0.78237	0	0	25.6595	4.19384	0	1.29201	6.31208	0.374308	-5.0164	0.048312	down
TRINITY_DN21843_c0_g1	0.251102	0.307872	0.224027	3.64835	0.379278	21.2717	3.55646	9.3637	0.340821	-4.94219	0.0273236	down
TRINITY_DN17761_c1_g1	0	0	0.255272	6.5394	2.52103	0	0.775699	7.9738	0.341757	-4.91741	0.0284695	down
TRINITY_DN16946_c0_g1	0	0.267266	0.544542	14.697	11.5239	0	1.15945	9.01347	0.337398	-4.84222	0.0230169	down
TRINITY_DN22653_c1_g1	0	0	0.855433	4.30453	0.201146	21.5369	1.43934	6.59895	0.371271	-4.78246	0.044926	down
TRINITY_DN22579_c0_g1	0	0	0.483754	4.64719	4.39832	4.55688	1.89257	33.3813	0.151708	-4.71155	0.000562144	down
TRINITY_DN25894_c1_g1	0.271691	0.0951758	0.193917	10.2014	2.18867	3.38762	1.84947	36.1502	0.131235	-4.68586	0.000409514	down
TRINITY_DN25929_c0_g1	0.173927	0.182785	0.139656	4.85533	3.94063	4.30538	3.56441	441.983	9.76e-05	-4.65554	2.35e-08	down
TRINITY_DN23109_c3_g3	0.341857	0.180518	0	12.0629	2.22314	0.746647	0.983114	11.8724	0.31428	-4.63394	0.0114236	down
TRINITY_DN20105_c0_g1	0.10838	0.1139	0.174049	0.690034	0.272839	9.3005	1.94595	7.40332	0.360052	-4.57663	0.038046	down
TRINITY_DN20382_c0_g1	0.0930316	0.195539	0.298801	2.187	9.55534	2.14937	1.64674	27.4595	0.191039	-4.44808	0.00101321	down
TRINITY_DN19043_c0_g1	0.111656	0.117343	1.07586	16.6239	13.1548	0.122841	2.44676	7.31463	0.362603	-4.44399	0.0402582	down
TRINITY_DN22358_c0_g2	0.391185	0.137035	0.558408	2.04356	7.8769	14.9196	1.96632	25.6736	0.202734	-4.40404	0.00143029	down
TRINITY_DN21356_c0_g1	0	0.170849	0.174049	4.29944	3.60147	0.715423	0.348933	21.0837	0.214585	-4.40078	0.00171769	down
TRINITY_DN23748_c0_g1	0.298046	0.39153	0.239318	10.8747	9.67895	0.163951	2.49809	10.077	0.334958	-4.39753	0.0215126	down
TRINITY_DN22701_c0_g1	0.260188	0.276172	0	7.32454	2.64359	3.63254	0.325261	31.2366	0.143832	-4.37985	0.000494359	down
TRINITY_DN25123_c0_g1	0	0	0.222129	2.64195	3.55173	0	-0.28477	8.233	0.332197	-4.37722	0.020582	down
TRINITY_DN897_c0_g2	0	0	0.341689	2.5009	3.21378	3.86237	-0.301052	21.2924	0.212056	-4.36589	0.00166711	down
TRINITY_DN24117_c0_g1	0.812852	0.170849	0.522148	16.0831	15.8792	0.357712	2.04293	10.4237	0.329165	-4.32032	0.0187049	down
TRINITY_DN27974_c2_g3	2.05837	0.865276	1.76296	38.5763	57.345	1.35874	3.80851	10.1174	0.337755	-4.31273	0.0236501	down
TRINITY_DN19559_c0_g1	0	0	0.335045	5.21109	0.630257	3.09868	-0.340935	11.8221	0.308033	-4.30456	0.00867874	down
TRINITY_DN9011_c0_g1	0	0.10515	0.428476	4.60618	6.34735	0	1.25671	7.05548	0.360052	-4.24667	0.0379034	down
TRINITY_DN19820_c0_g1	1.34441	1.1303	9.4996	100.081	74.7283	60.9382	4.11603	28.2987	0.219389	-4.235	0.0018256	down
TRINITY_DN22248_c0_g2	2.07193	1.08872	2.77278	50.2294	64.8939	0.569872	3.16385	7.98285	0.35396	-4.21734	0.035666	down
TRINITY_DN27062_c0_g1	0.0224246	0	1.08036	14.1016	3.86133	3.18256	4.22434	7.44434	0.364687	-4.19414	0.0414487	down
TRINITY_DN22721_c4_g2	0	0.603562	0.614865	12.0009	4.33737	6.845	2.31666	30.727	0.177783	-4.18044	0.000812053	down
TRINITY_DN27826_c1_g1	2.74783	2.71276	1.51639	36.9497	24.9951	66.8783	4.92866	92.6627	0.0147191	-4.16139	1.93e-05	down
TRINITY_DN39355_c0_g1	0	0.24163	0.246155	5.17981	2.31523	2.52953	0.127358	26.843	0.177783	-4.11724	0.000808967	down
TRINITY_DN16152_c0_g1	0.796755	1.33973	1.02362	21.852	29.5249	1.05188	2.74971	11.4167	0.325766	-3.98594	0.0162647	down
TRINITY_DN22815_c0_g1	11.4529	9.90212	12.6095	153.316	147.472	235.741	7.02689	227.582	0.000478515	-3.93344	3.25e-07	down
TRINITY_DN28127_c8_g4	0	0.501689	0	3.61685	4.08599	0.787799	-0.0817031	12.4799	0.308033	-3.83497	0.00754835	down
TRINITY_DN20124_c0_g1	0.403081	0.105902	0.107886	4.93526	4.36332	0.22173	1.08739	11.786	0.31428	-3.81575	0.0110938	down
TRINITY_DN17858_c0_g1	0	0.151212	0.154044	0.422806	3.04262	1.58298	-0.110673	12.9961	0.305394	-3.79652	0.00678817	down
TRINITY_DN25438_c2_g5	2.60388	2.37162	0.557547	53.3908	24.8218	1.52785	3.22863	8.45614	0.347028	-3.79417	0.0314552	down
TRINITY_DN26333_c0_g1	2.95484	1.98212	3.90387	80.8553	34.0592	11.5509	5.32803	23.0101	0.271052	-3.78559	0.00343461	down
TRINITY_DN28262_c0_g2	6.2119	5.14347	4.6352	43.5141	97.9979	73.5191	5.51353	138.308	0.00249013	-3.70315	2.25e-06	down
TRINITY_DN18312_c0_g1	0	0	0.421244	3.98245	2.11309	0	0.23524	5.9938	0.366846	-3.70175	0.0436028	down
TRINITY_DN27826_c1_g2	5.25282	4.6964	2.1815	45.9971	37.4917	78.574	5.37187	83.181	0.0177145	-3.70158	2.64e-05	down
TRINITY_DN15287_c0_g1	0	0.275346	0.0935008	2.48079	2.72623	0	0.525238	6.91894	0.351743	-3.68693	0.0347311	down
TRINITY_DN33168_c0_g1	0.623763	0.151276	0.102739	1.17496	0.966323	9.29075	2.31247	8.61433	0.340821	-3.61801	0.0277138	down
TRINITY_DN17080_c0_g1	0	0	0.42696	2.34377	3.41343	0	-0.282468	5.92467	0.363068	-3.5325	0.0406564	down
TRINITY_DN22835_c0_g1	0	0.359328	0	2.34436	0.172149	2.44509	-0.299939	7.57387	0.338616	-3.53142	0.0246856	down
TRINITY_DN23995_c0_g1	0.349391	0.376324	0.382094	0.428582	1.61782	10.8305	3.9476	7.2491	0.364928	-3.48544	0.0422292	down
TRINITY_DN25876_c0_g5	3.20481	2.59078	2.37537	61.0922	31.2784	2.44097	3.00317	9.96429	0.335372	-3.48058	0.0215758	down
TRINITY_DN22815_c0_g2	0.385826	0.405475	0.413069	10.5817	3.88515	0.424476	0.0377534	9.56634	0.320766	-3.45077	0.0145985	down
TRINITY_DN19136_c0_g1	0.247607	0.520434	0.132545	1.33393	0.766697	8.58095	0.965244	9.48158	0.327906	-3.44727	0.0181251	down
TRINITY_DN21771_c0_g2	0.275792	0	0.590532	1.62084	7.776	0.75855	0.792133	8.92411	0.3321	-3.43535	0.0203132	down
TRINITY_DN31910_c0_g1	0.514435	0.540633	0	6.04671	6.21623	1.13194	-0.385615	10.8079	0.31428	-3.39944	0.0108721	down
TRINITY_DN9484_c0_g1	1.97941	3.46702	4.76813	45.5628	58.9655	7.0775	3.80261	15.9153	0.308033	-3.39264	0.00780184	down
TRINITY_DN35275_c0_g1	0.838877	0.26448	0.98792	17.6662	4.13914	1.10749	2.53783	8.87348	0.339827	-3.39251	0.0261766	down
TRINITY_DN26206_c0_g2	1.53659	0.687166	1.64508	25.5866	10.864	5.35929	4.71072	24.853	0.235835	-3.38288	0.00238368	down
TRINITY_DN8033_c0_g1	3.20919	2.50681	2.375	22.6708	57.6747	5.45044	3.28262	15.0032	0.308033	-3.34995	0.00824703	down
TRINITY_DN8789_c0_g1	0.215826	0.226817	1.03979	2.74824	10.7578	2.13702	1.67551	13.99	0.307598	-3.32393	0.00744652	down
TRINITY_DN38976_c0_g1	0.567563	0	0.577256	3.36339	9.19001	0.00312209	0.195506	5.80479	0.371291	-3.29704	0.0452527	down
TRINITY_DN19060_c0_g1	0.0971217	0.306203	0	1.99776	2.24937	0	0.188659	6.09885	0.364018	-3.25312	0.0409586	down
TRINITY_DN28262_c0_g3	3.91487	2.28569	4.19129	34.9378	29.7851	30.1493	2.24413	113.756	0.00478385	-3.12471	4.76e-06	down
TRINITY_DN15745_c0_g1	0.298836	0	0.95981	7.3178	4.21286	0.328772	0.0930067	7.26651	0.340821	-3.105	0.0273766	down
TRINITY_DN21020_c0_g1	0.321522	0.405475	0.206534	5.47983	2.5901	0.212238	1.54825	8.83295	0.33564	-3.08084	0.0225455	down
TRINITY_DN21857_c0_g2	0.166167	0.0873147	0.622649	5.04561	1.08761	1.55391	1.11746	13.15	0.308005	-3.05527	0.00750094	down
TRINITY_DN18805_c0_g3	0	0.102421	0.417357	2.86382	1.17764	0.428883	0.265556	8.92234	0.327838	-3.004	0.0174049	down
TRINITY_DN10279_c0_g1	0.600631	0.180348	0.367452	2.68947	2.16006	4.72	1.35198	35.9266	0.108794	-2.97091	0.000309968	down
TRINITY_DN17979_c0_g2	0.66174	0	0.354232	3.56498	3.66493	1.45606	0.417491	15.6206	0.279922	-2.9686	0.00411833	down
TRINITY_DN23634_c0_g1	6.74682	11.2546	9.17233	160.493	46.9098	12.2533	5.42864	9.22598	0.340821	-2.96697	0.0269512	down
TRINITY_DN24311_c1_g4	0.457972	0.481295	0.163436	5.08399	3.68931	0.3359	0.581255	10.3204	0.317083	-2.94538	0.0129146	down
TRINITY_DN23311_c2_g1	0.298046	0.313224	0.0797725	1.24073	4.05315	0.259043	0.851927	8.54995	0.334958	-2.91261	0.0215024	down
TRINITY_DN23886_c0_g1	1.48499	0.832328	1.48385	21.4305	5.88166	2.28725	2.70856	11.098	0.322965	-2.90758	0.0150424	down
TRINITY_DN27151_c1_g1	1.12324	0.737778	0.962043	7.20646	6.78642	7.8162	4.04641	201.807	0.000676139	-2.90038	5.2e-07	down
TRINITY_DN27647_c2_g3	0.647478	0.173515	0.173299	2.06118	2.77096	3.02744	0.324596	25.1981	0.188547	-2.84693	0.00098912	down
TRINITY_DN27974_c2_g3	0.069673	0.366106	0.372963	2.04735	0.701585	3.29606	1.04287	15.5389	0.279922	-2.82161	0.00428778	down
TRINITY_DN11309_c0_g1	0.278864	0.586132	0.298555	3.82409	3.08888	2.1476	-0.116975	19.5291	0.23253	-2.81748	0.00216193	down
TRINITY_DN20832_c0_g1	0.678682	0	1.19526	3.32387	6.44457	4.29708	0.151991	13.7004	0.305394	-2.781	0.00589895	down
TRINITY_DN22472_c0_g1	0.276809	1.01817	0.148177	1.89795	0.418107	8.22253	0.869512	5.69987	0.376897	-2.77375	0.0498494	down
TRINITY_DN19409_c0_g1	8.01786	7.99407	22.8906	162.575	67.1431	40.7879	6.39682	14.4404	0.309274	-2.7326	0.00935516	down
TRINITY_DN15184_c0_g1	0	0.421723	0.429621	3.24277	1.31327	1.32446	0.57917	12.3343	0.308033	-2.71032	0.00778198	down
TRINITY_DN26459_c0_g2	0.73957	0.518156	0.26393	4.02533	5.14852	1.35609	0.206203	15.4881	0.279922	-2.67427	0.00421742	down
TRINITY_DN22835_c0_g1	2.40344	2.36797	2.09068	1.76564	28.1347	15.3694	2.73821	8.46269	0.340821	-2.66417	0.026947	down
TRINITY_DN27974_c2_g1	19.8848	24.273	39.5402	110.529	204.992	232.442	5.59939	48.7344	0.0750357	-2.6529	0.000156098	down
TRINITY_DN38957_c0_g1	1.81512	1.66841	1.57629	10.3699	12.3537	9.95214	3.873	218.872	0.000522816	-2.64257	3.78e-07	down
TRINITY_DN33912_c0_g1	0.0935724	0.491689	0	1.19151	1.50759	1.23535	0.183247	11.3915	0.310589	-2.63916	0.00953498	down
TRINITY_DN34971_c0_g1	1.31646	1.45632	1.64234	2.30749	3.55828	22.3349	3.16421	7.31316	0.359018	-2.6193	0.0373994	down
TRINITY_DN7340_c0_g1	3.04237	1.32811	3.00663	21.4103	19.0884	6.33381	4.44376	23.5613	0.23253	-2.61626	0.00217128	down
TRINITY_DN28872_c2_g2	3.09619	2.20423	0.962362	13.2071	12.8733	13.4056	3.12765	58.0418	0.0346306	-2.61076	5.79e-05	down
TRINITY_DN19830_c0_g1	0.505964	0.531731	0	3.96476	1.18881	1.66995	0.150497	9.88973	0.317781	-2.60067	0.0134906	down
TRINITY_DN27589_c0_g2	0.340709	0	0.243178	1.44615	2.28722	0.124947	-0.0387027	5.83861	0.36492	-2.59536	0.0417244	down
TRINITY_DN7100_c0_g1	0.895025	1.41091	1.67689	9.64351	13.7442	1.23085	2.3244	9.6761	0.329165	-2.57197	0.0188946	down
TRINITY_DN36382_c0_g1	1.16146	0.813737	0.414488	7.58436	3.76855	3.40748	1.44264	29.0661	0.159055	-2.56078	0.000625806	down
TRINITY_DN26570_c1_g1	0.349042	0.363186	0.739976	2.72157	3.09019	3.44466	-0.301141	14.5086	0.294281	-2.52713	0.00505087	down
TRINITY_DN26401_c2_g2	0.690115	0.453287	0.369421	4.47831	1.91104	2.56246	1.3224	31.5894	0.142346	-2.49665	0.000476374	down
TRINITY_DN26206_c0_g1	0.225985	0.247933	0.819764	5.77951	0.965252	0.816903	1.16988	6.69797	0.3563	-2.48579	0.0363078	down
TRINITY_DN8975_c0_g1	0.190306	0.599993	0.203743	1.30484	1.91632	2.72181	-0.13562	12.7818	0.305674	-2.45068	0.0070915	down
TRINITY_DN24069_c0_g2	0.181273	0.666766	0.485181	5.41552	0.456341	1.69517	1.05546	7.01231	0.349816	-2.44348	0.0323687	down
TRINITY_DN24176_c1_g1	1.14778	0.267939	0.621106	2.90535	2.39099	6.27462	1.51536	18.9369	0.235835	-2.43289	0.00236841	down
TRINITY_DN6478_c0_g1	5.57923	5.25318	7.37281	27.4412	65.3768	6.34541	2.56685	9.08611	0.33564	-2.38967	0.021693	down
TRINITY_DN27647_c2_g1	0.311219	1.23959	0.333194	2.43873	5.0142	3.08156	-0.0306887	11.9687	0.308033	-2.37369	0.00840944	down
TRINITY_DN21718_c2_g2	0.198697	0.52204	0.531817	3.69788	1.30053	1.63951	0.785677	16.3705	0.271052	-2.33771	0.00360918	down
TRINITY_DN26040_c0_g3	0.233253	1.47079	0.249723	2.5132	2.58366	5.389	0.289737	10.4738	0.31428	-2.32893	0.0117442	down
TRINITY_DN16976_c0_g1	0.674618	0	0.575394	2.20044	1.65754	2.96137	-0.148387	8.64175	0.329165	-2.31473	0.0184643	down
TRINITY_DN23635_c2_g4	0.5164	0.723598	1.75073	6.32271	3.29332	5.30255	2.04264	22.1543	0.203531	-2.25831	0.00147684	down
TRINITY_DN3961_c0_g1	3.79982	3.64304	3.99675	30.8203	6.77993	16.9419	4.22301	17.9119	0.279922	-2.20727	0.00429691	down
TRINITY_DN897_c0_g1	0.54251	0.570138	0.193605	3.36548	2.18516	0.795808	0.045858	9.47727	0.322047	-2.18666	0.0149236	down
TRINITY_DN39623_c0_g1	1.35853	0.611879	0.311669	3.51683	4.69029	2.45545	1.44523	19.6507	0.23253	-2.16242	0.00212235	down
TRINITY_DN1234_c0_g1	0.257229	0.393796	0.529599	0.605666	1.86794	3.12929	0.32048	9.62386	0.320688	-2.15081	0.0143933	down
TRINITY_DN27354_c1_g1	0.147656	0.620701	0.316163	2.02481	1.63553	1.46202	0.0299861	12.9314	0.305394	-2.14935	0.006878	down
TRINITY_DN25123_c0_g1	0.642003	0.435289	0.221721	2.19082	1.0427	2.96197	-0.1409	9.6855	0.320688	-2.13187	0.0141774	down
TRINITY_DN25116_c0_g1	0.920936	0.483918	0	1.50344	2.16383	2.87071	0.258121	8.0866	0.334747	-2.11334	0.0214144	down
TRINITY_DN13330_c0_g1	1.64515	1.06637	0.794788	8.14488	5.48073	2.36813	0.284801	12.217	0.308033	-2.10636	0.00797661	down
TRINITY_DN19820_c0_g1	0.771652	0.32438	0.330455	1.20934	2.33109	3.05623	0.262341	13.2577	0.305394	-2.10635	0.00643947	down
TRINITY_DN24236_c0_g1	0.100501	0.528094	0.537984	1.18129	1.72042	2.32193	0.502359	12.979	0.305394	-2.08475	0.00681179	down
TRINITY_DN9484_c0_g2	3.78264	7.30591	7.55219	9.51314	42.0019	30.3682	4.21168	12.9879	0.312473	-2.07917	0.0100757	down
TRINITY_DN20124_c0_g1	0.440083	0.15857	0.201924	0.184742	0.950239	2.42084	0.596243	5.47871	0.375542	-2.0536	0.0489333	down
TRINITY_DN36651_c0_g1	0.437236	0.306335	0.624145	0.856552	2.78846	2.40518	0.239822	11.1452	0.312473	-2.05166	0.0100728	down
TRINITY_DN5281_c0_g1	0.388487	0.204136	1.66367	1.71236	3.91194	4.27404	0.483912	8.27942	0.3321	-2.05062	0.0203267	down
TRINITY_DN7752_c0_g1	0.283068	0.594968	1.21222	1.80224	2.85041	4.35995	0.759146	12.6224	0.307598	-2.03295	0.00732835	down
TRINITY_DN36692_c0_g1	1.62034	1.70286	0.102044	6.72197	4.12706	3.56531	1.89691	9.63766	0.325766	-2.02629	0.0162273	down
TRINITY_DN29029_c2_g1	0.564718	1.48369	0.604592	2.80721	3.80145	4.65966	0.203432	13.5535	0.305394	-1.99929	0.00607178	down
TRINITY_DN22303_c4_g3	1.08142	2.37476	1.38242	6.86145	5.20098	8.17198	0.749993	22.4387	0.202734	-1.99436	0.00142009	down
TRINITY_DN9484_c0_g1	0.484217	0.339251	0.432006	3.39911	1.05645	0.710298	0.792728	9.32348	0.323217	-1.97943	0.0155066	down
TRINITY_DN37471_c0_g1	0.416878	0.547635	0.334735	1.225	1.88902	2.29319	0.51722	20.3311	0.221988	-1.97675	0.00191686	down
TRINITY_DN36745_c0_g1	15.1258	7.09661	11.6893	10.119	47.2308	79.1884	3.22356	7.26239	0.351608	-1.95814	0.0345628	down
TRINITY_DN26206_c0_g2	0.588342	0.292342	0.744544	2.83647	1.14427	2.59065	0.416851	12.4499	0.308033	-1.93548	0.00759573	down
TRINITY_DN9649_c0_g1	0.405986	1.06665	0.434653	1.98833	3.27052	2.45661	0.162049	12.3792	0.308033	-1.93304	0.007709	down
TRINITY_DN8676_c0_g2	0.76931	0.988153	0.82363	6.11208	2.75439	1.31658	1.60159	12.1716	0.308033	-1.92967	0.00820255	down
TRINITY_DN897_c0_g2	1.95933	2.05911	2.44728	6.7171	16.1127	2.1556	1.02877	7.73075	0.33835	-1.88957	0.0240795	down
TRINITY_DN27647_c2_g4	2.30101	2.61233	5.06945	13.6424	8.28223	16.2539	5.13845	22.9404	0.215444	-1.87667	0.00175173	down
TRINITY_DN40754_c0_g1	1.5691	0.329801	0.671956	3.68866	3.79208	2.4168	-0.0297048	8.68448	0.328249	-1.8481	0.0182591	down
TRINITY_DN34720_c0_g1	0.884485	0.232382	0.710203	2.59907	0.667986	3.64908	0.770355	7.25747	0.340821	-1.8441	0.027031	down
TRINITY_DN2579_c0_g1	3.10296	4.26436	1.7888	23.1459	6.48951	3.939	1.84377	6.78354	0.351608	-1.83092	0.0345764	down
TRINITY_DN19559_c0_g1	0.608322	0.383581	0.390765	2.14508	1.10261	1.87393	0.302482	13.9597	0.302991	-1.80862	0.00560873	down
TRINITY_DN8676_c0_g1	0.619018	0.433695	0.994089	5.35593	0.831108	1.24855	0.974399	5.49164	0.375095	-1.80526	0.0488159	down
TRINITY_DN19698_c0_g1	3.11274	1.58287	1.18251	7.27814	4.95443	8.94805	2.39187	22.2163	0.203531	-1.80238	0.00146423	down
TRINITY_DN27400_c0_g2	0.341916	0.538992	0.732116	2.84672	1.37719	1.69275	0.0841966	10.0003	0.317083	-1.79827	0.0131362	down
TRINITY_DN39999_c0_g1	0.389158	1.02244	0.416636	0.952957	1.95935	3.85328	0.0712918	6.45207	0.351608	-1.7942	0.0343661	down
TRINITY_DN21100_c0_g1	0.717587	3.40113	1.92064	6.32593	7.58717	7.89472	0.750104	12.9527	0.305394	-1.78866	0.00684823	down
TRINITY_DN16225_c0_g1	0.286913	0.804066	0.409562	2.34194	1.15565	1.89393	0.66073	13.1014	0.305394	-1.78184	0.00664499	down
TRINITY_DN24117_c0_g1	0.580728	1.06803	0.823795	2.50568	3.50865	2.87506	0.761575	21.888	0.203531	-1.78068	0.00153259	down
TRINITY_DN33103_c0_g1	1.11546	0	1.19422	3.27779	2.43367	2.65893	0.389266	6.09155	0.360135	-1.7785	0.0384695	down
TRINITY_DN33168_c0_g1	0.192036	0.403632	0.479723	0.501602	0.773497	2.60571	0.736572	6.29451	0.3563	-1.77381	0.0363648	down
TRINITY_DN29677_c1_g1	4.48292	5.09763	4.69552	19.8	11.6645	19.1001	2.11977	36.9361	0.100652	-1.77244	0.00028222	down
TRINITY_DN35275_c0_g1	4.90421	2.80234	1.43693	12.561	10.3936	9.28992	1.89016	20.5127	0.22126	-1.76946	0.00186627	down
TRINITY_DN19136_c0_g2	2.31813	2.19257	0.992725	6.13069	7.23629	6.12084	1.16713	23.7903	0.202734	-1.7653	0.00118472	down
TRINITY_DN27400_c0_g1	0.245182	0.515337	0.524988	1.80118	1.97513	0.80923	0.181356	9.57877	0.320688	-1.76494	0.0145539	down
TRINITY_DN27400_c0_g4	2.39069	2.82649	3.19937	13.172	5.71745	10.5207	1.37834	19.5927	0.23253	-1.74774	0.00214113	down
TRINITY_DN10650_c0_g1	0.15801	0.332114	0.845835	1.54772	1.90933	1.24642	-0.0738782	6.80573	0.345053	-1.73614	0.0308648	down
TRINITY_DN27179_c0_g1	1.47462	1.23978	0.631498	6.64425	2.57382	2.16313	1.60359	11.1168	0.313499	-1.71901	0.0101371	down
TRINITY_DN27400_c0_g3	0.256281	0.538665	0.274377	0.652676	1.80647	1.21184	0.969376	12.0326	0.308033	-1.71726	0.0082952	down
TRINITY_DN32797_c0_g1	3.00066	1.4334	1.75229	2.93917	6.04314	12.3047	1.07162	8.94559	0.32775	-1.7122	0.0170655	down
TRINITY_DN33782_c0_g1	0.525227	0.275988	0.562313	2.05785	1.05777	1.58906	0.136464	10.275	0.31663	-1.70633	0.0123048	down
TRINITY_DN21864_c0_g1	2.0203	2.37297	1.39955	5.70387	6.5818	7.06028	2.06199	39.9167	0.0909724	-1.68922	0.000216557	down
TRINITY_DN911_c0_g1	0.447068	0.313224	0.478635	1.45969	1.9508	0.819756	-0.114799	7.89532	0.33564	-1.6877	0.0225668	down
TRINITY_DN37381_c0_g1	1.55395	0.816543	2.07959	5.32736	5.47672	4.27404	0.23342	11.8737	0.308033	-1.68454	0.00858281	down
TRINITY_DN20652_c0_g1	0.157568	0.496778	0.674775	2.16075	1.428	0.866763	-0.112945	5.96032	0.36212	-1.67268	0.0401163	down
TRINITY_DN23445_c0_g2	0.681419	1.67095	2.1886	3.78224	6.63295	4.49808	0.87573	12.1208	0.308033	-1.65284	0.008141	down
TRINITY_DN21890_c0_g1	1.6436	0.314055	1.43971	3.6589	3.91194	3.57375	1.03786	11.3105	0.311867	-1.64933	0.00970789	down
TRINITY_DN9011_c0_g1	0.368174	0.386924	0.591255	1.80314	1.8537	0.810112	-0.272204	6.3143	0.354947	-1.64649	0.0358654	down
TRINITY_DN22815_c0_g1	0.406639	0.207937	0.794189	2.00417	0.698003	1.87868	1.8556	8.51951	0.331073	-1.64194	0.0200276	down
TRINITY_DN25123_c0_g2	1.6107	1.72973	2.35578	5.15984	4.0238	9.48486	0.337219	10.1659	0.317083	-1.6335	0.0126269	down
TRINITY_DN33552_c0_g1	0.879021	1.38568	0.313696	2.43952	2.06534	3.86831	0.700193	10.0364	0.317083	-1.63232	0.013023	down
TRINITY_DN22247_c0_g1	2.02732	2.96758	4.80604	15.3898	11.1551	4.77945	3.44069	10.7789	0.317083	-1.62058	0.0130373	down
TRINITY_DN27589_c0_g1	0.472044	0.992168	0.168458	2.0036	2.21822	1.03866	0.0789424	6.25282	0.357231	-1.61745	0.0365613	down
TRINITY_DN27417_c0_g1	3.4589	3.11575	1.05804	14.036	6.46843	3.80539	0.536268	6.88286	0.34437	-1.61263	0.030162	down
TRINITY_DN26459_c0_g1	0.658838	0.461593	0.352679	1.61334	1.99029	1.08725	0.363088	12.2558	0.308033	-1.60114	0.00791155	down
TRINITY_DN30657_c0_g1	0.430415	0.452335	0.115202	0.632392	1.51695	1.06545	-0.0522759	6.1633	0.360052	-1.59956	0.0376053	down
TRINITY_DN36654_c0_g1	0.371318	0.57093	0.65729	1.71935	2.03205	1.27661	0.496724	14.0666	0.301946	-1.58849	0.00549426	down
TRINITY_DN8975_c0_g2	0.588592	1.91918	1.20315	3.85821	4.63828	3.06622	1.18113	13.1275	0.305394	-1.58485	0.00661016	down
TRINITY_DN5787_c0_g1	1.28087	1.15446	2.36337	2.91719	5.2213	6.84527	2.79365	15.2578	0.279922	-1.58417	0.00445382	down
TRINITY_DN24018_c0_g1	0.806163	0.635413	0.647314	2.36892	2.02945	2.2173	0.0589695	11.2752	0.311867	-1.58316	0.00978433	down
TRINITY_DN23673_c0_g1	0.37997	0.598981	0.813599	1.67483	2.1044	1.88115	-0.0484158	8.52583	0.329165	-1.57907	0.0190358	down
TRINITY_DN26048_c2_g1	0.518419	0.583356	1.21564	2.89814	2.21672	1.99345	0.705905	12.4092	0.308033	-1.55541	0.00766061	down
TRINITY_DN25550_c0_g2	1.40048	1.06297	1.58267	4.72503	3.05553	4.53674	2.05719	27.8757	0.171277	-1.55289	0.000716562	down
TRINITY_DN35967_c0_g1	1.28024	0.489251	0.249207	1.14	3.2815	1.79262	0.636327	6.33036	0.35396	-1.55186	0.0356865	down
TRINITY_DN35869_c0_g1	0.592954	0.498521	0.126964	1.62625	0.83592	1.30471	0.029238	6.39579	0.352595	-1.54778	0.0349688	down
TRINITY_DN23054_c1_g1	1.06485	0.895264	0.456015	3.12908	1.50118	2.81165	0.13627	8.13797	0.333614	-1.54544	0.0211176	down
TRINITY_DN22021_c0_g1	1.69121	1.63597	1.7834	8.0315	1.26175	6.0076	3.40291	6.25764	0.365782	-1.53589	0.0433241	down
TRINITY_DN22364_c0_g1	1.71069	2.82513	1.3082	6.22378	5.66001	5.37731	1.00058	17.1441	0.266836	-1.50693	0.00316371	down
TRINITY_DN22651_c1_g4	6.05388	5.74148	4.2682	28.0581	6.98817	11.8586	3.0354	9.22937	0.327906	-1.50466	0.017853	down
TRINITY_DN23197_c0_g2	4.46815	6.37273	3.75858	6.87749	8.67719	27.3877	1.84111	7.10826	0.343494	-1.50005	0.0294247	down
TRINITY_DN16653_c0_g1	1.73152	1.06559	0.757098	4.57029	3.41037	2.48085	0.80676	12.6774	0.307598	-1.49963	0.00724543	down
TRINITY_DN19352_c0_g1	2.10691	1.83749	0.289792	4.6004	4.29475	3.58695	0.600239	7.75048	0.337755	-1.49705	0.0234919	down
TRINITY_DN18710_c0_g1	1.00848	0.454215	0.616962	2.6812	2.03101	1.4265	0.383797	9.9005	0.317781	-1.49514	0.0134555	down
TRINITY_DN38018_c0_g1	1.1867	1.79019	1.62108	4.04037	6.92174	2.51199	0.446023	8.73649	0.327906	-1.48976	0.0180132	down
TRINITY_DN14120_c0_g1	0.716178	0.375075	0.254733	1.6314	1.55734	0.785304	0.103524	6.87067	0.34437	-1.48917	0.0302718	down
TRINITY_DN16390_c0_g1	0.722187	0.379483	0.644317	1.17898	3.03008	0.926955	0.385381	6.40852	0.351825	-1.48905	0.0348314	down
TRINITY_DN27305_c0_g3	4.15341	1.63685	1.6675	6.10244	6.79632	9.13895	0.37084	9.2078	0.325212	-1.48639	0.0159641	down
TRINITY_DN27410_c3_g3	0.701265	0.825598	1.18027	3.98107	1.00272	2.8855	1.7765	8.53461	0.329165	-1.48599	0.0191649	down
TRINITY_DN17457_c0_g1	1.17355	1.54165	0.942313	4.59802	2.75737	3.22779	1.56357	20.2936	0.221988	-1.48294	0.00192753	down
TRINITY_DN24735_c0_g1	0.830427	0.872717	1.18542	2.9825	3.06612	2.43631	0.00514461	8.83946	0.327906	-1.48014	0.0175385	down
TRINITY_DN23907_c0_g2	1.99621	1.44229	1.20215	8.18783	2.51265	2.60797	1.5514	7.93581	0.33564	-1.47389	0.0223165	down
TRINITY_DN28784_c1_g6	1.22725	1.80564	0.52556	3.12545	4.69603	2.43033	0.364573	7.84994	0.336415	-1.46289	0.0228517	down
TRINITY_DN7114_c0_g1	0.445889	0.624795	0.795621	1.31025	1.49665	2.6163	0.196775	7.92064	0.33564	-1.46146	0.0224099	down
TRINITY_DN19193_c0_g2	2.6997	3.54977	2.78757	15.48	6.41182	3.69775	1.74298	7.85763	0.337398	-1.45637	0.0230766	down
TRINITY_DN28652_c1_g2	1.4679	0.771327	2.35732	4.6729	2.95625	5.65231	0.193136	6.92583	0.343494	-1.45471	0.0297792	down
TRINITY_DN27903_c0_g1	0.993864	1.65207	0.187002	2.56633	2.63829	2.88249	0.486025	6.48691	0.351608	-1.44958	0.0339996	down
TRINITY_DN27434_c0_g2	0.32604	0.678502	0.345605	1.68638	0.975183	1.18383	0.186728	7.93051	0.33564	-1.44461	0.0223491	down
TRINITY_DN29548_c2_g3	4.03799	3.46875	1.58938	11.8835	8.14554	5.44423	2.05273	12.8511	0.305674	-1.44329	0.00699168	down
TRINITY_DN25044_c2_g1	1.03995	0.546455	0.55669	2.20705	2.09439	1.71619	0.158489	8.84266	0.327906	-1.41695	0.017524	down
TRINITY_DN23698_c0_g2	0.275792	0.289838	0.221449	0.607816	0.763714	0.834405	0.0620254	8.82277	0.327906	-1.4099	0.0176144	down
TRINITY_DN24971_c0_g1	1.32934	2.09555	0.3558	3.90628	3.3465	3.29063	0.0569624	5.63514	0.370332	-1.40867	0.0446	down
TRINITY_DN19983_c0_g2	0.849632	1.7858	0.545774	1.33155	4.61998	2.80423	0.626588	5.60755	0.371271	-1.39894	0.0450091	down
TRINITY_DN18695_c0_g1	1.56064	1.45572	1.97731	4.07038	4.64944	5.0798	-0.00868009	7.89572	0.33564	-1.38914	0.0225644	down
TRINITY_DN12469_c0_g1	0.447068	0.313224	0.957271	1.60566	1.80073	1.31161	0.0612041	6.1024	0.36007	-1.38705	0.0383372	down
TRINITY_DN24803_c1_g8	0.686959	0.687651	0.790624	1.6822	1.21055	3.059	0.154107	6.60568	0.350626	-1.38016	0.0327867	down
TRINITY_DN21300_c0_g2	3.33811	3.94662	2.68036	9.19603	10.2942	7.11548	1.81115	24.4181	0.194733	-1.36812	0.00109203	down
TRINITY_DN18997_c0_g1	3.92548	3.09404	1.47093	5.57529	9.4868	7.55775	1.67281	12.9586	0.305394	-1.36447	0.00684006	down
TRINITY_DN13176_c0_g1	0.947152	1.20897	3.2022	6.51673	3.86134	3.97998	2.33775	7.88661	0.337755	-1.36343	0.0234256	down
TRINITY_DN22295_c1_g4	2.28522	1.56584	2.13831	6.26748	3.2216	6.53425	1.02385	11.8533	0.308033	-1.3607	0.00862058	down
TRINITY_DN18319_c0_g1	1.17833	1.20762	1.20375	2.62335	4.75297	2.22659	0.414737	8.8473	0.327906	-1.35692	0.017503	down
TRINITY_DN27309_c2_g1	0.471781	0.297484	0.609142	0.931618	1.71975	1.03808	0.309453	7.63073	0.33835	-1.35227	0.0242932	down
TRINITY_DN18707_c0_g1	0.875173	1.41499	0.179752	2.19751	2.02717	2.28798	1.20138	6.37276	0.352638	-1.34939	0.0352194	down
TRINITY_DN29408_c3_g2	1.0059	2.11426	3.23079	7.38967	5.06457	4.42668	0.138491	5.82727	0.36492	-1.34776	0.0418783	down
TRINITY_DN18415_c0_g1	1.10021	0.92499	0.628209	1.72426	2.28961	2.9857	1.42549	15.6191	0.279922	-1.34497	0.00411943	down
TRINITY_DN27956_c1_g5	2.48975	2.61655	2.49895	6.09682	4.70081	9.24467	1.8269	17.7412	0.255552	-1.34448	0.00286617	down
TRINITY_DN22278_c0_g1	1.84439	2.42289	1.31641	8.88239	2.01201	3.7201	1.43123	5.87353	0.364687	-1.34273	0.0413395	down
TRINITY_DN21174_c0_g1	1.18176	1.75942	0.527168	3.2797	2.97499	2.81698	1.38505	11.2289	0.311867	-1.3389	0.00988584	down
TRINITY_DN14885_c0_g1	3.02157	2.72181	1.84852	9.07342	5.65058	5.22382	0.516306	10.1552	0.317083	-1.33527	0.0126591	down
TRINITY_DN12768_c0_g1	0.616984	0.259362	0.660548	1.08781	1.49108	1.49334	0.115042	6.59542	0.350626	-1.32993	0.0328893	down
TRINITY_DN29514_c1_g3	3.21889	2.89956	2.46155	13.0621	4.63046	4.55316	0.579685	6.22546	0.358018	-1.32144	0.0368765	down
TRINITY_DN18101_c0_g1	2.29336	2.71142	2.14838	7.01987	4.90735	6.62313	0.933484	15.8036	0.276308	-1.31826	0.00398617	down
TRINITY_DN19905_c0_g1	1.07296	1.13437	2.07919	2.96375	3.90255	4.30391	0.659165	10.1282	0.317083	-1.31726	0.0127405	down
TRINITY_DN20630_c0_g1	7.14789	5.30658	4.28264	18.9488	19.3466	4.54521	4.10154	6.19652	0.366846	-1.31626	0.0436697	down
TRINITY_DN26691_c3_g2	2.74176	1.83361	1.33425	6.3477	3.76481	5.09499	0.862648	11.179	0.311867	-1.30731	0.00999675	down
TRINITY_DN17379_c0_g1	1.04209	1.33853	0.495852	1.81463	4.1974	1.27387	0.908381	5.52575	0.371656	-1.2889	0.0462504	down
TRINITY_DN25713_c0_g1	1.14587	0.881525	0.957598	1.58036	3.59731	2.40832	1.05598	10.7568	0.31428	-1.28757	0.0110002	down
TRINITY_DN21702_c1_g1	0.635606	0.500982	1.70121	2.17903	1.7601	3.32157	0.505664	5.4542	0.372542	-1.28659	0.0473719	down
TRINITY_DN25316_c0_g1	1.96274	0.825078	2.10133	4.22953	3.55755	4.75058	0.0890394	6.11552	0.360052	-1.28423	0.038178	down
TRINITY_DN5653_c0_g1	4.79409	3.7283	5.85116	9.86128	15.9308	10.4432	3.33521	22.0785	0.203531	-1.28234	0.00149246	down
TRINITY_DN19595_c0_g1	0.975422	0.922587	1.0443	2.38858	2.2591	2.79015	1.15184	18.585	0.240297	-1.28109	0.00250283	down
TRINITY_DN25245_c0_g4	1.00783	0.832195	0.616568	1.41025	2.60963	2.13838	1.30259	13.1583	0.305394	-1.27177	0.0065692	down
TRINITY_DN20836_c1_g3	0.810512	0.730105	1.61152	1.5878	3.38124	2.92989	1.01215	7.55616	0.339001	-1.26259	0.0248095	down
TRINITY_DN11130_c0_g1	2.14934	1.50587	1.15055	4.38603	3.78755	3.74403	0.985379	13.8452	0.305394	-1.25591	0.00573464	down
TRINITY_DN29548_c2_g1	3.57025	3.33517	2.68413	13.3861	6.7908	3.49147	0.856481	5.93827	0.363068	-1.25541	0.0404016	down
TRINITY_DN16211_c0_g1	1.08685	1.87488	1.4105	2.9133	2.92291	5.09204	0.388241	7.47912	0.339017	-1.25406	0.0253577	down
TRINITY_DN24146_c0_g3	1.93872	1.13192	2.30624	2.10999	6.07361	5.21383	0.895216	6.51602	0.351542	-1.25304	0.0336972	down
TRINITY_DN21888_c0_g1	1.14515	1.83386	1.5763	5.23453	2.74555	3.23966	2.49729	14.9138	0.282943	-1.2524	0.00468314	down
TRINITY_DN19252_c0_g1	1.73244	2.37239	1.1241	6.73273	3.82683	2.19478	2.73029	8.16138	0.335372	-1.24658	0.0215826	down
TRINITY_DN17338_c0_g1	0.832959	2.29082	0.976416	2.76019	3.80145	3.55998	0.231667	5.77478	0.365532	-1.24	0.0426004	down
TRINITY_DN21217_c1_g4	0.28667	0.401692	0.81843	1.02958	1.63578	1.05129	0.330689	5.64627	0.370045	-1.2394	0.0444363	down
TRINITY_DN23651_c2_g2	1.39627	0.372346	0.945496	2.33185	1.81989	2.49622	1.16258	7.72572	0.337755	-1.23549	0.0236549	down
TRINITY_DN22642_c0_g1	0.287891	0.705955	1.02739	1.69194	1.44948	1.7948	0.669132	6.78777	0.345053	-1.22833	0.0310315	down
TRINITY_DN21735_c0_g2	1.75251	2.36797	3.21643	9.44126	3.40339	4.95788	1.99959	7.95427	0.33564	-1.22814	0.0222035	down
TRINITY_DN23662_c3_g1	0.5999	1.2609	1.54142	4.4658	1.93306	1.84799	1.04129	5.74816	0.365535	-1.22635	0.0429727	down
TRINITY_DN25398_c0_g2	7.68551	6.57423	4.01841	14.8226	13.4984	15.5343	4.2975	28.8664	0.160811	-1.22519	0.000639986	down
TRINITY_DN21346_c0_g1	1.37532	0.843124	0.61351	2.46974	1.84653	2.52181	0.856059	10.0536	0.317083	-1.21487	0.0129695	down
TRINITY_DN25853_c2_g4	0.616759	0.864224	0.330154	1.10755	1.03509	2.26181	0.441609	5.51397	0.371726	-1.21428	0.0464325	down
TRINITY_DN26819_c0_g1	1.0515	0.473595	1.28657	2.20705	2.11766	2.47894	0.517044	7.58671	0.338406	-1.21009	0.0245963	down
TRINITY_DN19981_c0_g1	1.0365	0.811016	0.941973	3.30423	1.71333	1.63653	2.02151	12.5331	0.307598	-1.20766	0.00746529	down
TRINITY_DN23149_c3_g6	4.19414	1.37473	2.84122	7.3611	8.97856	3.7328	1.80487	7.01336	0.342651	-1.20687	0.0290183	down
TRINITY_DN26850_c0_g2	0.969129	0.381931	0.648474	1.77988	1.70779	1.33276	0.366508	7.05711	0.342011	-1.20619	0.0286472	down
TRINITY_DN29103_c0_g2	8.01395	6.95311	5.78638	17.0686	15.7642	16.4033	3.83232	49.2171	0.0577039	-1.20402	0.000104385	down
TRINITY_DN26722_c5_g2	1.612	3.0042	6.11901	6.89834	9.90355	8.92261	2.01655	6.93304	0.343494	-1.20052	0.0297156	down
TRINITY_DN24453_c1_g1	1.08068	2.55537	1.15988	3.17561	4.44535	3.86406	0.443148	6.81767	0.345053	-1.20045	0.0307547	down
TRINITY_DN27714_c0_g1	6.0979	5.04271	3.63882	9.79169	14.6967	10.4481	3.24875	22.8582	0.202734	-1.19904	0.00134124	down
TRINITY_DN29734_c2_g1	2.64421	2.40419	1.62221	4.2197	4.54742	6.96222	3.83653	21.2994	0.212056	-1.19675	0.00166544	down
TRINITY_DN28977_c1_g2	6.13719	7.37112	3.28526	15.8873	7.0628	16.88	1.40291	7.50644	0.339001	-1.19658	0.0251615	down
TRINITY_DN27761_c0_g1	1.43823	1.01772	1.02652	3.54771	2.41375	2.37345	0.212121	7.02385	0.342651	-1.19605	0.0289288	down
TRINITY_DN22497_c2_g2	0.891106	1.13315	0.545157	1.69581	2.30738	2.12881	0.594941	9.35318	0.323217	-1.19551	0.0153918	down
TRINITY_DN23017_c0_g1	6.50743	4.93524	5.91349	16.4718	11.5743	12.9163	5.61223	37.4694	0.0990654	-1.19446	0.00026881	down
TRINITY_DN23880_c0_g2	3.47244	4.46022	3.71762	10.2038	9.32435	8.06505	1.09604	15.1226	0.279922	-1.19134	0.00450671	down
TRINITY_DN23601_c0_g2	2.69227	3.26467	1.33032	6.89702	5.00498	5.24041	1.28637	10.2987	0.31663	-1.18649	0.0122364	down
TRINITY_DN22219_c2_g1	1.03835	1.36404	0.926391	1.86463	2.00404	3.99829	1.40268	9.13261	0.325766	-1.18516	0.0162705	down
TRINITY_DN24390_c0_g1	3.38119	9.52306	3.04074	14.1749	15.5257	7.5886	2.9229	6.02989	0.36492	-1.18364	0.0417773	down
TRINITY_DN25261_c0_g2	5.92954	4.81526	1.73133	10.824	10.5847	7.70963	1.63979	8.44388	0.330394	-1.17926	0.0194534	down
TRINITY_DN27837_c1_g3	2.37182	2.18103	2.53929	6.67922	5.37377	4.56647	0.793099	11.9258	0.308033	-1.17378	0.0084871	down
TRINITY_DN28023_c0_g2	1.4869	1.20202	1.10208	2.35269	3.34004	3.14586	1.19906	14.3152	0.298576	-1.16672	0.00523911	down
TRINITY_DN24690_c0_g1	1.47001	1.1741	1.5738	4.20445	3.25655	2.32886	2.23058	15.9917	0.273244	-1.16648	0.00385587	down
TRINITY_DN21915_c0_g1	1.48776	1.35048	0.687585	2.66481	2.9631	2.49081	2.02181	14.6929	0.29115	-1.15926	0.00487928	down
TRINITY_DN19551_c0_g1	0.481458	0.809564	0.721635	1.60341	1.06659	2.01282	0.615347	7.70536	0.338291	-1.15767	0.0237899	down
TRINITY_DN25537_c1_g1	7.86478	8.19466	8.56403	18.7652	17.1929	20.7811	4.51362	51.5339	0.050282	-1.15705	8.87e-05	down
TRINITY_DN26108_c0_g3	0.451376	0.704823	0.229885	1.04445	1.06822	1.10577	0.233387	5.58001	0.371338	-1.15303	0.0454221	down
TRINITY_DN22884_c0_g1	1.38389	1.12383	0.942839	3.63528	1.52022	2.76822	1.85362	10.1276	0.317083	-1.15296	0.0127424	down
TRINITY_DN20868_c0_g1	1.10272	2.02804	2.26278	5.04057	3.23868	4.14505	1.95026	11.1822	0.311867	-1.15143	0.00998947	down
TRINITY_DN23802_c0_g1	1.52353	1.76966	1.11602	3.4166	2.66457	4.01394	2.8042	20.4948	0.22126	-1.15089	0.00187119	down
TRINITY_DN18017_c0_g1	0.805682	0.564475	1.00633	1.8414	2.16346	1.47732	0.412453	7.43013	0.339017	-1.14556	0.0257141	down
TRINITY_DN24016_c0_g1	0.578559	0.884397	0.67572	1.80314	1.58888	1.50449	1.45224	15.2987	0.279922	-1.14463	0.0043643	down
TRINITY_DN24843_c0_g1	1.76955	2.47955	3.78899	7.5109	4.75168	6.16491	0.937317	8.0325	0.33564	-1.14061	0.0217326	down
TRINITY_DN21288_c0_g1	0.670603	0.587295	1.07693	2.08005	1.91328	1.3526	0.607185	7.80121	0.337398	-1.13879	0.0231626	down
TRINITY_DN20605_c0_g1	0.507483	1.06665	0.543316	0.994166	1.94187	1.89829	0.595526	5.97708	0.361687	-1.13086	0.039901	down
TRINITY_DN26917_c0_g1	22.6324	18.8912	21.0129	53.5086	40.3869	47.2651	6.25155	42.329	0.0812936	-1.13013	0.000176895	down
TRINITY_DN22672_c0_g1	74.5697	53.9625	88.5244	151.584	211.863	128.703	5.32136	19.1346	0.234379	-1.13001	0.00229684	down
TRINITY_DN26264_c1_g4	0.749409	1.0501	1.06977	2.3245	2.13938	2.0612	0.715377	10.7348	0.31428	-1.12919	0.0110559	down
TRINITY_DN23346_c0_g1	1.20236	1.38995	1.54471	4.12202	3.51114	1.71965	1.22629	8.13953	0.333614	-1.12746	0.0211086	down
TRINITY_DN18961_c0_g2	0.649344	0.796149	0.40553	1.32508	1.19876	1.66692	1.21266	10.9045	0.31428	-1.12705	0.0106354	down
TRINITY_DN19572_c0_g1	1.921	1.66257	1.81469	4.31669	3.52742	4.3512	1.65278	19.0957	0.234379	-1.12468	0.00231072	down
TRINITY_DN26869_c0_g2	1.20955	1.63434	2.03493	3.55429	2.95796	4.56247	0.970167	9.51807	0.321084	-1.12421	0.0147736	down
TRINITY_DN24638_c0_g2	2.30645	2.42391	0.949733	4.69215	2.85849	5.27019	1.12417	7.08261	0.341757	-1.12345	0.0284336	down
TRINITY_DN24204_c0_g1	87.6354	95.4215	41.3016	159.378	181.678	159.332	7.22495	15.2366	0.279922	-1.12323	0.00441392	down
TRINITY_DN28459_c2_g2	0.887595	1.73234	0.475134	3.22922	2.23445	1.46477	1.67471	5.50001	0.371968	-1.12154	0.0466498	down
TRINITY_DN26659_c2_g1	0.649077	0.38979	0.792195	1.81922	1.40057	0.918126	0.529346	6.23187	0.358018	-1.1208	0.0368022	down
TRINITY_DN28996_c1_g5	3.2357	0.927405	1.57462	4.61002	3.85066	4.5307	0.510969	5.52135	0.371656	-1.11626	0.0463183	down
TRINITY_DN17576_c0_g1	1.3075	1.56086	1.32848	2.98418	3.8412	2.68494	0.0604573	5.63025	0.370653	-1.11618	0.0446721	down
TRINITY_DN25676_c4_g1	2.54459	2.44963	1.66367	4.01645	5.55691	5.34255	1.20639	12.4031	0.308033	-1.11102	0.0076705	down
TRINITY_DN21740_c0_g1	0.464008	1.26786	0.993543	2.2725	1.68207	2.14406	1.00926	7.15745	0.340821	-1.10823	0.0278184	down
TRINITY_DN29479_c3_g2	1.68392	1.1675	0.857451	2.70232	1.38533	4.18334	1.40787	5.92861	0.363068	-1.10471	0.0405275	down
TRINITY_DN23139_c1_g2	1.66906	1.40324	1.9656	3.10622	2.85717	5.32513	1.04182	8.50743	0.329165	-1.10399	0.0191286	down
TRINITY_DN23872_c1_g1	3.32501	2.59843	2.63242	6.50032	7.35331	5.15994	1.08185	12.3065	0.308033	-1.09997	0.00782744	down
TRINITY_DN15459_c0_g1	0.925349	1.21559	1.36219	1.24628	3.26129	3.30865	1.04206	5.96831	0.361872	-1.09759	0.0400134	down
TRINITY_DN17178_c0_g2	0.845488	1.11068	1.13148	2.89856	2.34129	1.62782	0.161194	5.36804	0.375095	-1.09579	0.0487689	down
TRINITY_DN27889_c0_g2	2.48037	1.50914	1.95669	2.55741	4.40377	6.17581	2.50752	9.485	0.322047	-1.09375	0.014895	down
TRINITY_DN22976_c0_g1	33.2327	44.3376	31.9204	92.1142	64.1992	83.8847	5.79817	27.7266	0.171499	-1.0899	0.000729055	down
TRINITY_DN21654_c0_g1	1.22266	0.606473	0.814222	1.87622	1.87809	2.08051	1.16766	10.4261	0.31428	-1.0884	0.0118758	down
TRINITY_DN25077_c1_g4	28.7018	12.7567	18.4695	48.9229	33.1085	49.0502	3.95554	13.0017	0.305394	-1.08835	0.00678038	down
TRINITY_DN27484_c0_g2	3.2982	1.52288	2.40358	7.86061	4.31589	3.69371	1.23652	6.55912	0.351103	-1.08676	0.0332556	down
TRINITY_DN23638_c0_g1	1.70788	2.66134	3.27864	4.7879	6.04889	6.02565	3.00382	14.6867	0.29115	-1.08623	0.00488497	down
TRINITY_DN23845_c0_g1	1.1967	0.988153	1.09817	3.01418	2.49616	1.69275	1.34083	11.2201	0.311867	-1.08452	0.00990518	down
TRINITY_DN28295_c2_g1	1.58121	1.86945	1.48125	4.84002	3.78154	2.17451	0.788922	7.30214	0.34065	-1.08101	0.0266759	down
TRINITY_DN26295_c3_g1	12.056	8.92515	10.364	24.8976	17.9409	25.286	4.97781	29.3944	0.156231	-1.07634	0.000603343	down
TRINITY_DN18659_c0_g1	1.70822	1.36778	0.870874	3.18707	2.53923	2.86376	1.63835	12.6831	0.307598	-1.07566	0.00723698	down
TRINITY_DN24642_c4_g8	2.80486	3.12407	2.05297	6.22662	6.15872	4.94504	1.79771	16.2873	0.272608	-1.07223	0.00366157	down
TRINITY_DN29206_c3_g3	1.04509	1.09832	0.89511	1.84262	2.31523	2.52953	0.141082	5.80327	0.364928	-1.07135	0.0422065	down
TRINITY_DN14531_c0_g1	7.59514	6.06627	12.1971	29.3085	9.87875	17.0601	2.35017	5.7285	0.366846	-1.06953	0.0436345	down
TRINITY_DN21160_c0_g1	1.56329	0.766689	2.90103	4.08334	3.88299	3.43979	1.69012	5.86907	0.364687	-1.06763	0.0413144	down
TRINITY_DN29514_c1_g2	8.74311	7.17568	4.90309	25.0834	11.4033	8.24482	3.90012	6.30603	0.361687	-1.06649	0.0390957	down
TRINITY_DN29286_c3_g2	1.33692	1.15388	0.846644	2.95078	1.48703	2.77525	1.87703	10.017	0.317083	-1.06565	0.0130838	down
TRINITY_DN29796_c4_g4	2.311	1.85592	2.26799	4.72912	3.30643	5.93251	1.14599	9.61692	0.320688	-1.06238	0.0144179	down
TRINITY_DN14664_c0_g1	6.91146	7.08974	2.48094	11.5308	15.5836	8.31633	1.63669	6.52654	0.351538	-1.06113	0.0335887	down
TRINITY_DN28074_c1_g1	1.76427	1.59189	1.49488	4.20178	3.80692	2.49558	0.4616	7.18123	0.340821	-1.06007	0.0276265	down
TRINITY_DN20601_c0_g1	152.773	129.538	90.4865	225.717	286.606	283.178	7.89803	22.9554	0.202734	-1.05648	0.00132375	down
TRINITY_DN25533_c0_g1	2.16656	3.54184	1.80409	4.12642	4.60572	7.41564	1.96348	8.87721	0.327764	-1.05497	0.0173684	down
TRINITY_DN24279_c0_g1	6.7161	3.70677	4.74357	6.60489	16.9376	8.94907	3.13833	7.76306	0.337911	-1.05366	0.0236868	down
TRINITY_DN28782_c0_g3	2.3594	1.23978	1.57874	2.88881	4.4547	3.89363	0.349639	5.8033	0.364928	-1.05345	0.0422061	down
TRINITY_DN29961_c6_g1	11.4251	10.8261	7.25739	35.4476	15.2646	12.1139	6.52869	6.57391	0.3563	-1.05304	0.0363878	down
TRINITY_DN27776_c0_g1	0.988256	0.934726	1.37545	2.80721	1.79126	2.50069	1.13994	9.30502	0.323217	-1.05125	0.0155785	down
TRINITY_DN29548_c2_g2	3.72089	3.77949	2.87181	9.52071	6.49229	6.12358	1.76931	13.3822	0.305394	-1.04804	0.00628144	down
TRINITY_DN22954_c0_g3	1.20236	1.51631	1.15853	2.1199	3.14792	3.04246	1.0889	10.3552	0.315492	-1.04549	0.0120746	down
TRINITY_DN22384_c4_g3	2.30032	2.37985	1.41795	5.73168	4.56062	2.70279	1.09356	7.22415	0.340821	-1.04538	0.0272842	down
TRINITY_DN27717_c0_g1	1.64698	2.06054	2.8968	6.95224	3.55383	3.58079	3.33944	9.00045	0.32775	-1.04095	0.0168274	down
TRINITY_DN22325_c0_g1	4.18583	3.74383	2.95581	8.37457	6.36734	8.32846	2.87835	22.0292	0.203531	-1.04026	0.00150271	down
TRINITY_DN29052_c0_g1	2.27598	0.863739	2.16595	5.57335	2.29184	3.4082	2.36303	5.47891	0.372542	-1.03942	0.0473764	down
TRINITY_DN19986_c0_g1	0.267763	0.492448	0.645006	1.0491	1.21333	0.736465	0.553901	5.39641	0.374308	-1.03938	0.0483031	down
TRINITY_DN16887_c0_g1	1.01956	0.35716	0.545774	1.24833	1.28333	1.58906	0.644069	5.76023	0.365535	-1.03882	0.0428033	down
TRINITY_DN13522_c0_g1	5.9188	3.43185	1.96657	5.99741	9.45386	8.53259	1.79021	7.09171	0.341757	-1.03822	0.028358	down
TRINITY_DN23742_c1_g1	1.61561	1.48124	1.61677	3.50075	2.56823	4.02696	0.473407	7.24312	0.340821	-1.03785	0.0271346	down
TRINITY_DN11555_c0_g1	5.07483	3.63729	4.34653	9.94166	12.2645	5.5832	0.802473	6.73437	0.347241	-1.03777	0.0315336	down
TRINITY_DN24789_c0_g1	2.53578	2.53802	2.19772	5.55902	5.35009	4.51683	1.90664	19.1722	0.234379	-1.03768	0.00228353	down
TRINITY_DN24194_c0_g1	1.20332	1.10653	0.483109	2.20999	1.96903	1.73758	1.26246	7.98394	0.33564	-1.03665	0.0220235	down
TRINITY_DN25642_c0_g2	3.50015	2.9887	2.34206	3.85698	7.70994	7.22022	1.3726	8.42505	0.330394	-1.03642	0.0195509	down
TRINITY_DN24228_c3_g1	1.06375	0.406519	1.13886	1.79974	1.75282	2.02145	0.861641	6.11563	0.360052	-1.03611	0.0381767	down
TRINITY_DN17034_c0_g1	1.10551	0.84495	0.753178	2.75635	1.51801	1.43739	0.851723	6.80187	0.345053	-1.02959	0.0309006	down
TRINITY_DN13875_c0_g1	8.04723	4.5809	4.45131	11.8235	9.79149	14.3867	1.67317	10.2525	0.317062	-1.02713	0.0123703	down
TRINITY_DN20065_c0_g2	0.748856	0.699549	0.71265	1.38552	1.173	2.01391	0.802676	8.17225	0.333074	-1.02231	0.0209224	down
TRINITY_DN16206_c0_g1	13.8301	13.3913	10.9802	24.9625	28.3225	26.67	3.85084	38.654	0.0955207	-1.0221	0.000241758	down
TRINITY_DN28051_c0_g1	30.1125	30.1113	28.4416	68.1869	76.4012	41.1627	6.20754	18.9605	0.235835	-1.02149	0.00235972	down
TRINITY_DN20234_c0_g1	1.7023	1.46372	1.65681	4.39591	2.49332	3.23488	1.03072	8.74185	0.327906	-1.01804	0.0179881	down
TRINITY_DN24034_c0_g1	1.23277	1.18759	2.05304	3.89084	1.96548	3.54134	2.96754	8.69212	0.328128	-1.0176	0.0182227	down
TRINITY_DN27045_c0_g2	15.7766	18.3869	17.3237	43.3881	31.0602	33.1564	4.88942	29.9534	0.151708	-1.01705	0.00056735	down
TRINITY_DN27943_c0_g3	2.80152	1.4721	1.92814	3.13612	4.63457	5.28371	1.0215	7.40245	0.339709	-1.0167	0.0259184	down
TRINITY_DN25820_c2_g2	2.23898	0.867401	1.96124	5.12685	2.69525	2.7611	1.63996	5.67913	0.368317	-1.01402	0.0439575	down
TRINITY_DN29061_c0_g2	5.73738	3.59636	5.67715	10.6265	10.6246	10.0059	5.64275	23.1807	0.202734	-1.01115	0.00128432	down
TRINITY_DN29154_c0_g1	0.972507	0.78618	0.800904	1.53878	1.43126	2.38676	1.14327	8.99909	0.32775	-1.00983	0.0168332	down
TRINITY_DN28191_c0_g3	3.67873	3.86608	3.61028	8.25766	7.87178	7.08269	2.14643	21.1367	0.214167	-1.00947	0.00170466	down
TRINITY_DN21329_c0_g2	1.39195	1.0057	1.11768	2.13036	1.48926	3.73277	1.35814	6.36477	0.352638	-1.00934	0.0353067	down
TRINITY_DN21872_c0_g1	1.34789	1.12142	1.0823	2.20045	2.88423	2.28616	1.95189	16.7949	0.271052	-1.00525	0.00335576	down
TRINITY_DN22357_c6_g1	2.50724	1.09291	2.23636	3.56816	4.38137	4.27404	0.448204	5.50429	0.371864	-1.00417	0.0465831	down
TRINITY_DN24839_c0_g1	294.258	217.103	191.314	550.888	484.786	411.357	7.49138	23.3075	0.202734	-1.00367	0.00126276	down
TRINITY_DN28662_c0_g3	1.82817	1.2008	1.83493	2.79798	2.30114	5.02828	1.42349	6.61604	0.350626	-1.00153	0.0326835	down
TRINITY_DN22876_c0_g2	13.3282	9.13709	14.8925	4.25523	8.46327	6.3726	1.96661	9.23492	0.324831	1.01417	0.0158553	up
TRINITY_DN26901_c1_g2	3.95656	3.52377	5.31285	0.985289	1.9583	3.46757	2.49521	6.07802	0.361687	1.0515	0.038968	up
TRINITY_DN25451_c3_g3	3.60324	4.79653	3.15299	1.17646	1.57228	2.99693	0.662646	5.79328	0.364928	1.05179	0.0423442	up
TRINITY_DN22960_c0_g2	5.41152	4.61839	3.92722	1.67201	1.90174	3.3564	3.46698	13.6758	0.305394	1.05203	0.00592749	up
TRINITY_DN12225_c0_g1	7.01696	6.55494	5.84299	3.81842	3.14038	2.5733	0.705517	9.69991	0.320688	1.05286	0.0141275	up
TRINITY_DN22761_c0_g1	1.994	3.59237	3.35468	1.3951	2.0079	0.94018	0.993671	6.8465	0.344529	1.07459	0.0304908	up
TRINITY_DN26054_c2_g7	12.8756	14.0951	8.32825	4.72939	5.67231	6.78758	1.96743	14.1433	0.299283	1.0762	0.00541395	up
TRINITY_DN26690_c1_g1	13.4585	11.2741	15.1605	4.05033	8.51947	6.99563	4.85986	15.1009	0.280248	1.07699	0.00452462	up
TRINITY_DN27652_c1_g1	4.64582	5.40554	9.77008	2.27531	4.17696	3.28578	1.84872	7.59428	0.33835	1.07702	0.0245438	up
TRINITY_DN29842_c4_g1	12.7646	12.8314	9.50669	5.97969	6.70618	4.27404	0.998823	10.7959	0.31428	1.07758	0.010902	up
TRINITY_DN10511_c0_g1	8.0567	9.30773	11.6511	3.70932	5.70091	4.68707	0.962248	9.71147	0.320688	1.08122	0.0140877	up
TRINITY_DN13303_c0_g1	180.471	186.78	228.976	55.2274	147.761	74.1994	5.57315	10.6582	0.317062	1.15634	0.0124106	up
TRINITY_DN25533_c0_g3	7.19432	10.9665	18.0049	6.13239	5.3992	5.29835	2.58855	10.2989	0.31663	1.15695	0.0122356	up
TRINITY_DN25863_c0_g1	8.58016	8.9191	3.59452	1.55297	4.13215	4.0016	2.6837	6.75235	0.349548	1.15864	0.0322564	up
TRINITY_DN24801_c0_g2	4.29582	4.66022	2.07703	1.90029	1.3954	1.67702	1.2649	9.96418	0.317238	1.17785	0.0132506	up
TRINITY_DN19889_c0_g2	3.82944	3.42825	4.15045	0.833547	2.76118	1.6124	2.77948	9.32637	0.323217	1.17793	0.0154954	up
TRINITY_DN27776_c1_g4	2.26227	3.80397	3.06788	2.21591	1.21495	0.663706	0.916827	6.38844	0.352595	1.1785	0.0350485	up
TRINITY_DN16319_c0_g1	2.50058	5.66234	4.02535	1.5837	1.16843	2.69913	0.770993	6.58459	0.350626	1.20324	0.0329981	up
TRINITY_DN21783_c1_g2	4.9995	1.63059	2.12255	0.92875	1.43218	1.52871	1.57876	6.95945	0.343494	1.20406	0.029484	up
TRINITY_DN28392_c0_g2	7.90605	6.82499	9.37118	3.31887	3.69624	3.72773	1.35601	17.0167	0.269494	1.20614	0.00323215	up
TRINITY_DN27265_c0_g1	12.6744	12.9499	6.40773	3.44851	4.96327	5.81002	1.43277	10.8653	0.31428	1.20639	0.0107308	up
TRINITY_DN25254_c1_g3	6.37836	8.88901	2.89479	3.735	2.93215	1.29668	2.87099	6.40214	0.358586	1.21632	0.0371769	up
TRINITY_DN22449_c4_g3	4.47153	4.12959	4.71411	1.63595	1.70169	2.56413	1.38758	15.9451	0.273244	1.21694	0.00388765	up
TRINITY_DN23658_c1_g3	3.16242	2.90804	1.41071	0.645336	1.19417	1.44967	0.820601	7.48336	0.339017	1.22015	0.0253271	up
TRINITY_DN22632_c0_g2	9.61273	9.29409	7.40986	1.50652	5.42064	4.6533	1.05992	7.5097	0.339001	1.22383	0.0251383	up
TRINITY_DN27593_c0_g2	2.02853	2.45981	2.17176	0.458528	1.41415	1.03003	0.46915	7.12303	0.340821	1.23121	0.0280993	up
TRINITY_DN2287_c0_g1	1.13513	1.7894	2.27864	0.416949	0.714397	1.09273	0.281196	5.79065	0.364962	1.2676	0.0423805	up
TRINITY_DN27827_c0_g1	5.5483	8.42234	9.73509	1.81153	4.81099	3.56072	2.1339	10.4238	0.31428	1.26875	0.0118821	up
TRINITY_DN18391_c0_g1	9.68831	5.2363	10.1748	1.17492	4.27398	5.27866	2.91958	6.05699	0.364928	1.27799	0.0422576	up
TRINITY_DN25503_c3_g1	9.1701	4.13019	2.60467	2.74964	2.63829	1.23535	1.31928	6.21837	0.358018	1.28003	0.0369586	up
TRINITY_DN27282_c2_g1	4.37743	2.42124	4.44972	1.80536	2.08797	0.760411	0.618705	7.59029	0.338406	1.29207	0.0245715	up
TRINITY_DN24771_c0_g2	6.1159	2.36797	5.8585	2.20705	1.29653	2.47894	0.507653	6.66987	0.349548	1.29476	0.032154	up
TRINITY_DN22236_c1_g1	5.16177	3.53781	4.80542	1.31895	0.903954	3.20978	0.862875	7.87905	0.33564	1.36123	0.0226684	up
TRINITY_DN26786_c1_g2	6.6339	4.61509	5.88076	2.48337	2.04638	2.29905	1.45764	22.4131	0.202734	1.36191	0.00142509	up
TRINITY_DN24520_c0_g1	3.03626	2.35118	1.53978	0.939169	0.885042	0.879057	1.32162	17.5874	0.258943	1.38495	0.00293935	up
TRINITY_DN27525_c0_g2	3.84587	3.80397	4.35962	0.664773	1.82243	2.24001	0.698994	9.47595	0.322047	1.38779	0.0149285	up
TRINITY_DN11684_c0_g1	5.15219	5.0536	2.57412	2.01864	1.38349	1.51155	0.264858	8.70832	0.327906	1.39125	0.0181459	up
TRINITY_DN18223_c0_g1	6.87298	2.73882	3.81258	2.11509	1.62672	1.42468	0.394742	8.23767	0.3321	1.39269	0.0205561	up
TRINITY_DN28950_c1_g3	7.52835	4.00829	7.2244	1.1495	3.56292	2.58223	0.930235	8.92492	0.32775	1.40043	0.0171564	up
TRINITY_DN27754_c0_g3	14.0827	17.8619	19.2362	7.61051	5.37892	6.41106	1.57412	23.6664	0.202734	1.4374	0.00120417	up
TRINITY_DN20498_c4_g1	3.77109	4.45853	5.29903	1.61604	1.42401	2.07443	0.78457	16.1202	0.273244	1.43929	0.00376986	up
TRINITY_DN27842_c0_g2	32.2598	38.5969	52.6035	11.1811	19.4908	16.3807	2.75304	22.6923	0.202734	1.4423	0.00137175	up
TRINITY_DN11275_c0_g1	2.63728	0.86612	1.05881	0.726534	0.248968	0.725367	0.73292	6.44036	0.351608	1.4485	0.0344905	up
TRINITY_DN29891_c1_g1	54.3587	48.5509	50.5048	9.11066	33.2853	15.6487	6.74422	11.2353	0.31428	1.44882	0.0118213	up
TRINITY_DN28870_c0_g2	1.34032	1.01731	0.558039	0.291745	0.224943	0.57345	0.31259	7.36882	0.339827	1.44953	0.0261693	up
TRINITY_DN22216_c0_g1	30.613	24.6924	23.9885	11.3993	8.43649	9.80881	2.89139	45.9473	0.0683631	1.45722	0.000132942	up
TRINITY_DN24320_c0_g2	1.45808	1.86618	1.90113	0.483154	0.59604	0.868281	0.67847	14.6443	0.292351	1.46125	0.00492384	up
TRINITY_DN13206_c0_g1	13.5755	20.0097	24.8023	11.1032	4.29832	6.43362	2.27325	13.4713	0.305394	1.46147	0.00617134	up
TRINITY_DN23358_c5_g2	1.65852	4.23297	4.9464	2.14671	1.25256	0.651667	2.32359	7.48118	0.340821	1.46162	0.0272011	up
TRINITY_DN11176_c0_g1	4.49148	4.32686	1.20215	1.09986	1.13069	0.823569	-0.168423	6.33686	0.35396	1.70004	0.0356143	up
TRINITY_DN29783_c4_g3	3.62255	2.66492	5.8175	0.709662	1.8239	1.19563	0.0779562	8.57305	0.329165	1.71349	0.0188004	up
TRINITY_DN12532_c0_g1	1.78827	2.08816	3.40363	0.973125	0.600245	0.655805	0.182169	10.9438	0.31428	1.71633	0.0105407	up
TRINITY_DN23163_c0_g2	11.7051	6.15058	14.6149	1.43315	4.41998	4.29254	0.91138	11.1714	0.311867	1.71921	0.0100138	up
TRINITY_DN7863_c0_g1	4.26478	1.12049	2.66345	0.348115	0.536812	1.564	0.42508	6.69212	0.349331	1.75886	0.0319382	up
TRINITY_DN18615_c0_g1	4.06145	2.04136	2.45769	1.0378	0.711262	0.388549	0.460276	16.2047	0.273244	1.99404	0.00371459	up
TRINITY_DN24764_c0_g1	107.894	181.026	64.8748	22.2425	38.1523	29.6755	6.06523	28.0404	0.18244	2.01086	0.000921941	up
TRINITY_DN18339_c0_g1	2.84498	4.4848	3.35045	0.278668	1.14592	1.25199	0.155889	11.9566	0.308033	2.01341	0.00843128	up
TRINITY_DN21911_c0_g1	2.14473	2.25395	6.75342	1.85362	0.635198	0.277597	1.22077	7.70042	0.339017	2.03025	0.0254988	up
TRINITY_DN21837_c0_g1	14.2704	22.1011	2.01027	1.83921	1.13446	2.47894	1.27746	12.2381	0.309274	2.82162	0.00915685	up
TRINITY_DN2642_c0_g1	1.75861	1.96369	0.470697	0.215322	0.110679	0.241848	0.0661046	15.4806	0.279922	2.83662	0.0042231	up
TRINITY_DN22522_c1_g8	0.547866	5.33893	5.70554	0.341497	0.0501531	0.547953	2.33496	11.8937	0.317781	3.67627	0.0135136	up
